# Supplementary material for: Development of an Antibody Delivery Method for Cancer Treatment by Combining Ultrasound with Therapeutic Antibody-Modified Nanobubbles Using Fc-Binding Polypeptide
Source: Pharmaceutics. 2022 Dec 30;15(1):130. doi: 10.3390/pharmaceutics15010130 (PMC9861716; doi:10.3390/pharmaceutics15010130)
Supplement: Supplementary file 1 [file pharmaceutics-15-00130-s001.zip]

Archive with 1 entries (1 files):
- pharmaceutics-2096574-supplementary.pdf
